# Supplementary material for: Dual-Protein Intervention in CT26 Tumor-Bearing Mice: A Preliminary Evaluation of Its Effects on Anti-Tumor Efficacy of 5-Fluorouracil and Immune Responses
Source: Nutrients. 2026 May 22;18(11):1663. doi: 10.3390/nu18111663 (PMC13258669; doi:10.3390/nu18111663)
Supplement: Supplementary file 1 [file nutrients-18-01663-s001.zip]

Archive with 1 entries (1 files):
- nutrients-4262234-supplementary.pdf
